# Supplementary material for: Comparing the Effects of Isoflurane and Alpha Chloralose upon Mouse Physiology
Source: PLoS One. 2016 May 5;11(5):e0154936. doi: 10.1371/journal.pone.0154936 (PMC4858227; doi:10.1371/journal.pone.0154936)
Supplement: S1 Data — (XLSX) [file pone.0154936.s001.xlsx]

## Sheet: Breathing rate 0-120mins
Time bin	Alpha chloralose (n=17)																	Av	SD	n	SEM
0-10	63.6667	58	109	71	48.5	60	71	119.333	192.5	81.6667	120	86.3333	69	91.6667	114.333	121.667	123.333	94.1765	35.904	17	8.70799
10-20	72.5	75	117	88.5	74	54	62.5	80	127.5	103	101.5	90	70.5	139.5	102	126	124	94.5588	25.5581	17	6.19874
20-30	72.5	85.5	132	68.5	56	52.5	63.5	88.5	110.5	117.5	117.5	90.5	84	93.5	76.5	142	107	91.6471	26.1365	17	6.33904
30-40	77	63.5	135.5	75.5	67	51.5	51	74	82	55.5	67	78	84	77	89	136	92	79.7353	24.2411	17	5.87932
40-50	79	61.5	126.5	76.5	64	55.5	60.5	62.5	58.5	58	58.5	94	64.5	79	95	95	84	74.8529	19.2384	17	4.66601
50-60	64.5	64.5	132	87	60.5	49		56.5	109.5	63.5	76.5	100	71.5	81.5	84.5	81.5	76.5	78.6875	21.2343	16	5.30858
60-70	69.5	64	126	81.5	61.5	61.5		66.5	60.5	64.5	68	101	74	75.5	66.5	82.5	72	74.6875	17.1541	16	4.28852
70-80		72.5	126.5	77	65	56.5		68.5	64.5	67.5	66	90	89.5	75.5	71	81	81.5	76.8333	16.6344	15	4.29498
80-90	78	63.5	122	77.5	60			18	67	63.5	65	85	73	73	101	79.5	60	72.4	22.4477	15	5.79598
90-100	70.5	66		75					62.5		75	84.5	63	76.5	76.5	95	75	74.5	9.45251	12	2.85004
100-110									58.5		70.5	81.5	59.5	79.5	64	87	50.5	68.875	12.8751	8	4.55203
110-120									62		73.5	70	64.5	84	60	84	65	70.375	9.42925	8	3.33374
Time bin	Isoflurane (n=25)																									Av	SD	n	SEM
0-10	99.5	85.6667	122.333	101	128	81.5	77	93	56.6667		113	105	103.333		113.333	107	154	58	59	82	133	81	104.667	71	97.3333	96.7971	25.3365	23	5.28302
10-20	101.5	61.5	88.5	68	92.5	67	67	76	72.5		91	101	147.5	96.5	149	111.5	120.5	83	102	101.5	141.5	124	109.5	94	103.5	98.7708	24.8535	24	5.07319
20-30	68.5	62.5	73	63	61	45	37.5	67	68	106.5	114.5	122	75	109	74.5		88.5	108	98	144	116	117	93	95		87.2391	27.1062	23	5.65204
30-40	63.5	58.5	60	58.5	60	46.5	39	59.5	70.5	87.5	104	120.5	76.5	109.5	113.5	164	81		86.5	128.5	99	100.5	86.5	62		84.1522	29.9926	23	6.25389
40-50	101	45.5	97.5	62	63	51.5	49	58.5	75	107	95.5	110	71.5	112	103.5	158	79.5		68	126.5	98.5	100	80	60		85.7826	27.8734	23	5.81201
50-60	66	46.5	112	64.5	69.5	55.5	34.5	58		94.5	99	89.5	67.5	101	99	168.5	68		67	92	86	103	73	74.5		81.3182	27.9134	22	5.95115
60-70	56	74.5	115	54	60	50.5	34.5	54		86.5	90.5	81.5	73	104.5	69.5	128.5	62		78.5	89	83	104	74	52.5		76.1591	23.1457	22	4.93468
70-80	51	80	124	63.5	66.5	51.5	32	53		72.5	81	66.5	81		66.5	127.5	80		71	88	85.5	57.5	74.5	47		72.381	22.7348	21	5.35865
80-90	49.5	87	122.5	70.5	84.5	80	40.5	47		77	77.5	73	67.5		105	92.5	79.5		72	73	75	53	90	44.5		74.3333	20.1248	21	4.74347
90-100	59.5		116	59	79.5			74		80.5	71.5	60	66		101	80.5	100			61		47.5	86.5	49.5		74.5	19.3374	16	5.16813
100-110	43			68	65					77	63.5	53			96							44.5	71.5	50		63.15	16.3215	10	5.4405
110-120	34.5									75.5		53			79							46	74	42		57.7143	18.1656	7	7.41606

## Sheet: Heart rate 0-120mins
Time bin	Alpha chloralose (n=17)																	Av	SD	n	SEM
0-10	349.667	361	314	317	589	493	379.333	375	504	427.5	371.333	467.5	425	422.5	393	435	441.333	415.598	68.8944	17	16.7093
10-20	339	353	364.5	268.5	433	428	346.5	280	363.5	368.5	300	350.5	377	356	429.5	447	364.5	362.882	51.0978	17	12.393
20-30	347.5	360	361	248	342.5	297	315	249	316	348.5	273	258.5	280.5	295	417	483.5	318.5	324.147	61.3282	17	14.8743
30-40	369.5	360	389.5	248.5	291.5	290	299.5	252.5	316.5	328	292	384	279.5	295.5	406.5	427.5	295.5	325.059	54.2459	17	13.1566
40-50	380.5	348	420.5	266.5	306	317	337	253	313.5	328.5	282.5	368.5	288.5	270	400	372.5	321	327.853	48.6466	17	11.7985
50-60	390.5	359	403	301.5	339.5	354.5		275.5	341.5	350.5	299.5	395	306	297	397	351	335.5	343.531	39.7549	16	9.93872
60-70	354.5	344.5	344	320.5	312	359		288	308.5	328	262.5	393	279	302.5	375.5	362	343.5	329.812	36.1943	16	9.04858
70-80	361.5	353	382.5	291	332.5	355		323	351.5	328	374	440	280.5	254.5	381.5	367.5	341.5	344.844	44.5697	16	11.1424
80-90	395.5	366.5	389	266	340			288.5	347	334	340.5	422.5	275	267	383.5	362	317.5	339.633	49.0173	15	12.6562
90-100	409	358		280				322	294.5	341	320	396.5	265	223.5	359	350.5	318	325.923	51.8402	13	14.3779
100-110								298	333.5		305	376	272	342	436	382	300.5	338.333	51.8055	9	17.2685
110-120								304.5	375		313.5	396	285	288	407	392	325	342.889	49.2384	9	15.5706
Time bin	Isoflurane (n=24)																								Av	SD	n	SEM
0-10	541	569	574	509.5					548.5		390	348					425		422	418.5	356	435	445	503.5	463.214	76.9462	14	20.5647
10-20	512.5	622.5	484	524	365	466	455		461		464	369.5	450	450		402	523	549	497	432.5	432.5	396.5	438.5	507	466.738	61.3243	21	13.3821
20-30	481	632.5	464	468.5		493	453	527	490		481	352.5	398.5	383.5	462.5	377	623	522.5	479	443.5	491.5	405	425	547.5	472.773	70.9652	22	15.1298
30-40	482	608.5	528	468.5	392.5	484	450	527	500	379	427	358.5	356.5	370	506.5		608.5	433	501	486.5	455.5	411	445.5	539.5	466.022	70.9554	23	14.7952
40-50	510.5	521	506.5	479.5	448	487.5	461.5	516.5	560.5	381.5	458	371	399	355	519	486	628		514.5	493.5	483	417.5	461	534.5	477.957	63.5274	23	13.2464
50-60	533.5	504	501.5	483	438	513.5	465	514		394	473.5	336.5	446.5	351	506.5	553	569		454	463	480.5	418	457	561.5	473.477	61.3216	22	13.0738
60-70	480.5	517.5	468	496	442	490.5	456.5	506		401.5	497.5	463	469	304.5	515.5	490.5	486.5		527.5	466.5	460.5	411	466.5	571	472.182	52.7252	22	11.241
70-80	459.5	561	445	529.5	419	492	457	494		365	498		449.5	343	496	581.5	632.5		490.5	465.5	486	457.5	463	564	483.286	67.1901	21	14.6621
80-90	537	525	409.5	479.5	473.5	466.5	410	490		385.5	508	524	465.5		498.5	429	520.5		506.5	480.5	474.5	492	481.5	553	481.429	43.6338	21	9.52167
90-100	591		435	494	479		400	490		398.5	508	521	488.5		497.5	480	518.5		497	512.5	488	525.5	489	556	493.105	45.9978	19	10.5526
100-110	481			533.5	409.5					416	507	547	491		516	457						537.5	462.5	582.5	495.042	52.6543	12	15.2
110-120	466.5				394.5					415	528	544			507.5							542.5	443	558	488.778	60.7655	9	20.2552

## Sheet: Blood O2
AC				Iso
Mouse	time (min)	O2(mmHg)		Mouse	time (min)	O2(mmHg)
BT ac 1	10	226		B6-6A	3	98
BT ac 2	10	159		B6-4A	5	93
BT ac 3	10	168		B6-3A	5	83
BT ac 4	15	158		B6-5A	5	87
BT ac 9	20	193		B6-7A	5	89
BT ac 1	30	249		B6-2A	8	98
BT ac 2	30	249		B6-7	10	267
BT ac 3	30	217		B6-9	10	239
BT ac 4	30	181		B6-10	10	103
BT ac 5	30	162		B6-12	10	447
BT ac 8	30	276		B6-6A	11	208
3	60	260		B6-4	11	130
4	60	164		B6-8	11	183
AchB63	60	206		B6-11	11	388
BT ac 1	60	194		B6-6	12	120
BT ac 2	60	264		B6-4A	13	194
BT ac 3	60	222		B6-7A	13	279
BT ac 4	60	176		B6-3A	14	326
BT ac 5	60	180		B6-5A	14	247
AchB61	65	143		B6-3	15	92
AchB61	83	144		B6-2A	18	318
3	90	132		B6-1A	20	91
3	90	127		B6-6A	21	364
4	90	158		B6-4A	22	468
AchB62	90	46		B6-3A	23	564
BT ac 1	90	283		B6-7A	23	493
BT ac 2	90	269		B6-5A	24	413
BT ac 3	90	203		B6-2A	27	381
BT ac 4	90	196		B6-1A	32	164
AchB62	92	23		iso+capBT1	40	203
BT ac 3	95	228		1_1	60	171
BT ac 4	95	157		Lucie 2	60	188
BT ac 1	100	245		B6 3-2a	60	155
BT ac 7	100	333		BT iso 2	60	139
BT ac 9	100	202		BT iso 3	60	170
BT ac 10	100	254		BT iso 4	60	142
BT ac 6	105	345		B6 4-3a	62	179
BT ac 8	105	217		Lucie MIF 2a	68	239
BT ac 1	120	302		BT iso 1	90	213
BT ac 2	120	207		BT iso 2	90	208
BT ac 5	120	173		BT iso 3	90	160
BT ac 6	120	338		BT iso 5	90	227
BT ac 7	120	261		B6 4-3a	92	212
BT ac 8	120	157		B6 4-2a	100	272
BT ac 10	120	176		BT iso 6	100	132
BT ac 9	122	175		B6 4-1a	105	140
BT ac 8	125	81		Lucie 8	115	199
BT ac 9	130	169		Lucie MIF 1	120	195
BT ac 10	130	135		ASL2	120	40
				BT iso 4	120	183
				BT iso 5	120	135
				BT iso 6	120	199

## Sheet: Blood CO2
AC				Iso
Mouse	time (min)	CO2 (mmHg)		Mouse	time (min)	CO2 (mmHg)
BT ac 1	10	36		B6-6A	3	45
BT ac 2	10	31		B6-4A	5	35
BT ac 3	10	38		B6-3A	5	35
BT ac 4	15	31		B6-5A	5	50
BT ac 9	20	46		B6-7A	5	35
BT ac 1	30	46		B6-2A	8	30
BT ac 2	30	46		B6-7	10	45
BT ac 3	30	47		B6-9	10	39
BT ac 4	30	47		B6-10	10	36
BT ac 5	30	51		B6-12	10	36
BT ac 8	30	48		B6-6A	11	56
3	60	62		B6-4	11	38
4	60	62		B6-8	11	42
AchB63	60	58		B6-11	11	38
BT ac 1	60	52		B6-6	12	40
BT ac 2	60	53		B6-4A	13	37
BT ac 3	60	55		B6-7A	13	36
BT ac 4	60	41		B6-3A	14	42
BT ac 5	60	61		B6-5A	14	59
AchB61	65	57		B6-3	15	43
AchB61	83	49		B6-2A	18	33
3	90	55		B6-1A	20	25
3	90	80		B6-6A	21	54
4	90	87		B6-4A	22	38
AchB62	90	122		B6-3A	23	40
BT ac 1	90	58		B6-7A	23	42
BT ac 2	90	59		B6-5A	24	55
BT ac 3	90	55		B6-2A	27	30
BT ac 4	90	72		B6-1A	32	27
AchB62	92	138		iso+capBT1	40	39
BT ac 3	95	69		1_1	60	39
BT ac 4	95	49		2_2	60	27
BT ac 1	100	54		3-2A	60	46
BT ac 7	100	64		BT iso 1	60	30
BT ac 9	100	76		BT iso 2	60	35
BT ac 10	100	48		BT iso 3	60	37
BT ac 6	105	71		BT iso 4	60	16
BT ac 8	105	73		B6 4-3a	62	47
BT ac 1	120	60		Lucie MIF 2a	68	37
BT ac 2	120	53		BT iso 5	90	35
BT ac 5	120	54		BT iso 3	90	32
BT ac 6	120	73		BT iso 2	90	32
BT ac 7	120	64		BT iso 1	90	29
BT ac 8	120	95			92	45
BT ac 10	120	57		4-2A	100	37
BT ac 9	122	80		BT iso 6	100	36
BT ac 8	125	115		4-1A	105	43
BT ac 9	130	79		8	115	35
BT ac 10	130	50		4	120	50
				ASL2	120	39
				3-2A	120	56
				BT iso 4	120	54
				BT iso 5	120	39
				BT iso 6	120	51
				4	125	49
				6	125	54
				3-1A	125	51
				6	130	79

## Sheet: Arterial pH
pH data	isoflurane
	Time Bin
Mouse	0-10min	11-20min	21-30min	31-40min	41-50min	51-60min	61-70min	71-80min	81-90min	91-100min	101-110min	111-120min
4												7.31
6												7.28
8												7.37
1_1						7.32
2_2						7.51
ASL2												7.25
iso+capBT1				7.3
3-1A
3-2A						7.29
4-1A											7.31
4-2A										7.35
B6-6A	7.32	7.26	7.3
B6-4A	7.37	7.37	7.38
B6-3A	7.36	7.33	7.34
B6-5A	7.26	7.25	7.27
B6-7A	7.38	7.37	7.34
B6-2A	7.43	7.39	7.44
B6-7	7.32
B6-9	7.36
B6-10	7.32
B6-12	7.36
B6-4		7.36
B6-8		7.34
B6-11		7.35
B6-6		7.34
B6-3		7.36
B6-1A		7.46		7.48
B6 4-3a							7.29			7.29
Lucie MIF 2a							7.39
BT iso 1						7.44			7.43
BT iso 2						7.39			7.38
BT iso 3						7.4			7.41
BT iso 4						7.65						7.19
BT iso 5									7.4			7.32
BT iso 6										7.35		7.23
pH data	alpha chloralose
	Time Bin
Mouse	0-10min	11-20min	21-30min	31-40min	41-50min	51-60min	61-70min	71-80min	81-90min	91-100min	101-110min	111-120min
3						7.22			7.26	7.12			re-dosed at 60 min
4						7.23			7.1				re-dosed at 60 min
AchB61							7.17		7.48
AchB62									6.99	6.95
AchB63						7.22
BT ac 1	7.37		7.3			7.23			7.17	7.18		7.17
BT ac 2	7.45		7.36			7.26			7.2			7.23
BT ac 3	7.36		7.3			7.2			7.19	7.11
BT ac 4		7.38	7.28			7.3			7.05	7.18
BT ac 5			7.23			7.12						7.14
BT ac 6											7.15	7.12
BT ac 7										7.14		7.12
BT ac 8			7.29								7.09	6.98
BT ac 9		7.32								7.07		7.03
BT ac 10										7.26		7.18
